# Supplementary material for: Mechanism of Inhibiting the Growth and Aflatoxin B1 Biosynthesis of Aspergillus flavus by Phenyllactic Acid
Source: Toxins (Basel). 2023 Jun 1;15(6):370. doi: 10.3390/toxins15060370 (PMC10304077; doi:10.3390/toxins15060370)
Supplement: Supplementary file 1 [file toxins-15-00370-s001.zip]

Archive with 1 entries (1 files):
- toxins-2398717-supplementary.pdf
